# Supplementary material for: The Influence of UV Varnishes on the Content of Cysteine and Methionine in Women Nail Plates—Chromatographic Studies
Source: Int J Mol Sci. 2021 Nov 18;22(22):12447. doi: 10.3390/ijms222212447 (PMC8625047; doi:10.3390/ijms222212447)
Supplement: Supplementary file 1 [file ijms-22-12447-s001.zip]

Archive with 1 entries (1 files):
- ijms-1450027-supplementary.pdf
